# Supplementary material for: Clinical Value of Circulating miRNA in Diagnosis, Prognosis, Screening and Monitoring Therapy of Pancreatic Ductal Adenocarcinoma—A Review of the Literature
Source: Int J Mol Sci. 2023 Mar 7;24(6):5113. doi: 10.3390/ijms24065113 (PMC10049684; doi:10.3390/ijms24065113)
Supplement: Supplementary file 1 [file ijms-24-05113-s001.zip]

Archive with 1 entries (1 files):
- ijms-2239869-supplementary.pdf
